# Supplementary material for: A Tailored Strategy to Crosslink the Aspartate Transcarbamoylase Domain of the Multienzymatic Protein CAD
Source: Molecules. 2023 Jan 9;28(2):660. doi: 10.3390/molecules28020660 (PMC9863657; doi:10.3390/molecules28020660)
Supplement: Supplementary file 1 [file molecules-28-00660-s001.zip]

Archive with 1 entries (1 files):
- molecules-2067955-supplementary.pdf
